# Supplementary material for: Ultrasensitive detection of TDP-43 and amyloid-β protein aggregates using micelle-assisted seed amplification assay
Source: Transl Neurodegener. 2024 Oct 8;13:51. doi: 10.1186/s40035-024-00444-7 (PMC11460235; doi:10.1186/s40035-024-00444-7)
Supplement: Supplementary file 1 — Additional file 1. Table S1. Basic properties and activities of surfactants. [file 40035_2024_444_MOESM1_ESM.xlsx]

## Sheet: Sheet1
Table S1 (related to Figure 1a): Basic properties and activities of surfactants
	abbreviation	name	vendors	code	CAS	group	structure	MW (Da)	Water solubility	CMC (%)*	Δtlag (h)*	Kd (%)*
1	SDS	Sodium Dodecyl Sulfate	Wako	192-13981	151-21-3	Anionic	homogeneous	288.38	+++	0.043-0.053%	N.D. (0.1% SDS)** 0 (0.004% SDS) 0 (with 0.02% SDS) -0.4 (with 0.01% SDS)	NM**
2	Triton X-100		Nacalai	35501-15	9002-93-1	Nonionic	heterogeneous	ca. 650	+++	0.007-0.008%	-1.41817	>0.1
3	CHAPS	3-[(3-cholamidopropyl)dimethylammonio]-1-propanesulfonate	Wako	349-04722	75621-03-3	Zwitterionic	homogeneous	614.88	+++	0.179-0.234%	4.4991	>0.1
4	NP-40		Wako	145-09701	9016-45-9	Nonionic	heterogeneous	ca.620	+++	0.001-0.002%	6.24639	0.0201851
5	DDM	n-dodecyl-β-D-maltoside	Wako	341-06161	69227-93-6	Nonionic	homogeneous	510.62	+++	0.004-0.005%	3.0009	0.0152457
6	Deoxycholic acid		Nacalai	10712-12	145224-92-6	Nonionic	homogeneous	392.572	+++	0.108-0.139%	17.3948	NM**
7	Triton X-114		Nacalai	35522-45	9002-93-1	Nonionic	heterogeneous	ca.540	+	0.001-0.010%	13.3516	NM***
8	cymal-7		Nacalai	C327	349477-49-2	Nonionic	homogeneous	522.5	+++	0.005-0.006%	0.74191	0.0165815
9	Tween 20	Polyoxyethylene (20) Sorbitan Monolaurate	Wako	163-11512	9005-64-5	Nonionic	heterogeneous	ca.1250	+++	0.001-0.006%	-0.80756	>0.1
10	Tween 40	Polyoxyethylene (20) Sorbitan Monopalmitate	Wako	160-11522	9005-66-7	Nonionic	heterogeneous	ca.1300	+++	<0.001%	-1.56385	0.010459
11	Tween 60	Polyoxyethylene (20) Sorbitan Monostearate	Wako	168-21572		Nonionic	heterogeneous	ca.1300	++	<0.001%	2.28238	NM***
12	Tween 80	Polyoxyethylene (20) Sorbitan Monooleate	Wako	161-21621	9005-65-6	Nonionic	heterogeneous	ca.1300	+++	<0.001%	3.91187	0.010034
13	Brij 35	Polyoxyethylene (23) Lauryl Ether	Wako	160-21071	9002-92-0	Nonionic	heterogeneous	ca.1200	+++	<0.001-0.005%	0	0.00929618
14	Brij 58	Polyoxyethylene (20) Cetyl Ether	Wako	167-11571	9004-95-9	Nonionic	heterogeneous	ca.1100	++	<0.001%	29.9667	0.00141333
15	Span 20	Sorbitan Monooleate	Wako	196-08452		Nonionic	heterogeneous	ca.450	+	<0.001%	-4.41457	NM***
16	Brij L10	Polyethylene Glycol Monolaurate (n=approx. 10)	Tokyo Chemical Industry	P0872		Nonionic	heterogeneous	ca.600	+++	<0.001-0.007%	9.54766	>0.1
17	Brij L25	Polyethylene Glycol Monododecyl Ether (n=approx. 25)	Tokyo Chemical Industry	P1777		Nonionic	heterogeneous	ca.1200	+++	0.018-0.021%	13.6664	>0.1
18	Brij O20	Polyethylene Glycol Monooleyl Ether (n=approx. 20)	Tokyo Chemical Industry	P0715		Nonionic	heterogeneous	ca.1050	+	<0.001%	22.9838	0.00167354
19	Brij C23	Polyethylene Glycol Monocetyl Ether (n=approx. 23)	Tokyo Chemical Industry	P0841		Nonionic	heterogeneous	ca.1150	+++	<0.001%	33.536	0.000433072
20	Brij O7	Polyethylene Glycol Monooleyl Ether (n=approx. 7)	Tokyo Chemical Industry	P0713		Nonionic	heterogeneous	ca.550	+	<0.001%	2.95863	NM***
21	Brij S10	Polyethylene Glycol Monostearate (n=approx. 10) (palmitate and stearate mixture)	Tokyo Chemical Industry	P0719		Nonionic	heterogeneous	ca.670	−	<0.001%	7.10072	NM***
22	Brij S55	Polyethylene Glycol Monostearate (n=approx. 55) (palmitate and stearate mixture)	Tokyo Chemical Industry	P0723		Nonionic	heterogeneous	ca.2470	+++	<0.001%	8.59892	>0.1
23	Brij O50	Polyoxyethylene(50) Oleyl Ether	Wako	328-33642	9004-98-2	Nonionic	heterogeneous	ca.2300	+++	<0.001%	0	0.00445864
24	Brij S20	Polyoxyethylene(20) Stearyl Ether	Wako	327-33592		Nonionic	heterogeneous	ca.1100	+++	<0.001%	32.268	0.000596256
25	Brij S100	Polyoxyethylene (100) stearyl ether	Sigma	466387-250G		Nonionic	heterogeneous	ca.4300	+++	<0.001%	15.0468	0.00281371
26	Brij C10	Polyethylene glycol hexadecyl ether, Polyoxyethylene (10) cetyl ether	Sigma	388858-100G		Nonionic	heterogeneous	ca.640	−	<0.001%	-1.06116	NM***
27	Brij derivative 1	Polyethylene Glycol Mono-4-nonylphenyl Ether (n=approx. 18)	Tokyo Chemical Industry	P0709	26027-38-3	Nonionic	heterogeneous	ca.950	+++	0.009-0.009%	-6.31655	0.0279961
28	Brij derivative 2	Polyethylene Glycol Stearylamine (n=approx. 15)	Tokyo Chemical Industry	P0725	26635-92-7	Nonionic	heterogeneous	ca.950	+++	<0.001%	5.39119	0.00379697
29	Brij derivative 3	Polyethylene Glycol Glycidyl Lauryl Ether	Tokyo Chemical Industry	P2294	86630-59-3	Nonionic	heterogeneous	unknown	+++	0.005-0.007%	0	0.0055413
	*Note: abbreviation of Brij-58 analogs used in this study								+++: water-soluble to a clear solution at the concentration of 10%	*CMC: Critical micelle concentrations measured by the NR method	*Δtlag: lag time difference determined by TDP-43 SAA	*Kd : Dissotiation constant determined by SPR assay
	L: laurate or dodecylate (C12:0)								++: water-soluble to a clear solution at the concentration of 1%	*lower and upper limits of CMC are shown (average ± 2 S.E.).	**not determined due to increased baseline signal of ThT fluorescence	*Not measured due to a deleterious effect on a reference path in a preliminary experment.
	C: Cethylate or Palmitate (C16:0)								+: water-soluble to a well-dispersed but cloudy solution at the concentration of 1%			**Not measured due to the turbidity of 0.1% solution
	S: stearate (C18:0)								−: water-insoluble at the concentration of 1%
	O: oleate (C18:1)
	number: repeat of Polyoxyethylene
