# Supplementary material for: Ultrasensitive detection of TDP-43 and amyloid-β protein aggregates using micelle-assisted seed amplification assay
Source: Transl Neurodegener. 2024 Oct 8;13:51. doi: 10.1186/s40035-024-00444-7 (PMC11460235; doi:10.1186/s40035-024-00444-7)
Supplement: Supplementary file 2 — Additional file 2. Table S2. TDP-43 detection from frozen brain using IHC, immunoblot, and SAA. [file 40035_2024_444_MOESM2_ESM.xlsx]

## Sheet: Sheet2
Table S2. TDP-43 detection from frozen brain using IHC, immunoblot, and SAA
patient	clinical diagnosis	neuropathological	frontal lobe				temporal lobe
		phenotype	IHC	immunoblot	SAA		IHC	immunoblot	SAA
TDP#1	FTD-MND	FTLD-TDP type B	+++	+++	+++		+++	+++	+++
TDP#2	FTD-MND	FTLD-TDP type B	+	+	-		+	-	+
TDP#3	FTD-MND	FTLD-TDP type A	++	+	++		+++	++	+++
TDP#4	ALS	FTLD-TDP type B	++	++	++		+	+++	++
TDP#5	ALS	FTLD-TDP type B	-	+	-		+	-	-
TDP#6	FTD	FTLD-TDP type A	++	++	++		+	+	-
TDP#7	FTD	FTLD-TDP type A	+	+	-		+	+	+
Ctrl#1	brain infarction		-	-	-		(N.A.)	(N.A.)	(N.A.)
Ctrl#2	TTP		-	-	-		(N.A.)	(N.A.)	(N.A.)
Ctrl#3	renal failure		-	-	-		(N.A.)	(N.A.)	(N.A.)
Ctrl#4 (2nd cohort)	brain infarction		-	(N.A.)	-		(N.A.)	(N.A.)	(N.A.)
Ctrl#5 (2nd cohort)	malignant lymphoma		-	(N.A.)	-		(N.A.)	(N.A.)	(N.A.)
Ctrl#6 (2nd cohort)	brain infarction		-	(N.A.)	-		(N.A.)	(N.A.)	(N.A.)
Ctrl#7 (2nd cohort)	Gastrointestinal bleeding		-	(N.A.)	-		(N.A.)	(N.A.)	(N.A.)
IHC, immunohisochemistry; SAA, seed amplification assay
FTD-MND, frontotemporal dementia with motor neuron disease; TTP, thrombotic thrombocytopenic purpura; N.A., not assayed
N.A., not assayed
