# Supplementary material for: Ultrasensitive detection of TDP-43 and amyloid-β protein aggregates using micelle-assisted seed amplification assay
Source: Transl Neurodegener. 2024 Oct 8;13:51. doi: 10.1186/s40035-024-00444-7 (PMC11460235; doi:10.1186/s40035-024-00444-7)
Supplement: Supplementary file 3 — Additional file 3. Table S3. Patients' demography. [file 40035_2024_444_MOESM3_ESM.xlsx]

## Sheet: Sheet4
Table S3: Patients' demography
patient	age at death	sex	duration of illness (year)	brain weight (g)	Braak's tau stage	Thal's amyloid phase	alpha-synuclein deposition
TDP#1	74	f	10	985	III	4	0
TDP#2	74	m	2	1330	II	1	0
TDP#3	83	f	9	1195	I	3	0
TDP#4	52	m	11.5	903	0	0	0
TDP#5	66	f	1.5	1200	I	0	0
TDP#6	48	m	15	840	I	0	0
TDP#7	59	m	5	(N.A.)	I	0	0
Ctrl#1	78	f	-	1070	II	2	0
Ctrl#2	72	m	-	1286	II	1	0
Ctrl#3	57	f	-	1300	I	0	0
Ctrl#4 (2nd cohort)	72	m	-	1015	III	5	0
Ctrl#5 (2nd cohort)	70	m	-	1250	I	0	0
Ctrl#6 (2nd cohort)	78	m	-	(N.A.)	III	4	0
Ctrl#7 (2nd cohort)	80	m	-	1280	I	0	0
N.A., not available
